# Supplementary material for: Progranulin Deficiency Induces Mitochondrial Dysfunction in Frontotemporal Lobar Degeneration with TDP-43 Inclusions
Source: Antioxidants (Basel). 2023 Feb 25;12(3):581. doi: 10.3390/antiox12030581 (PMC10044829; doi:10.3390/antiox12030581)
Supplement: Supplementary file 1 [file antioxidants-12-00581-s001.zip]

Archive with 1 entries (1 files):
- antioxidants-2188036-supplementary.pdf
